# Supplementary material for: Efficacy of Madopar and trihexyphenidyl combination therapy for dystonia in children with cerebral palsy
Source: Front Neurol. 2026 Jan 26;17:1707423. doi: 10.3389/fneur.2026.1707423 (PMC12883641; doi:10.3389/fneur.2026.1707423)
Supplement: Supplementary file 1 [file Table_1.XLSX]

## Sheet: GMFM-88
Madopar+THP Group								THP Group
Patient Number	Baseline	8W	16W	8W-Baseline	16W-Baseline			Patient Number	Baseline	8W	16W	8W-Baseline	16W-Baseline
01	70	76	80	6	10			01	95	100	110	5	10
02	61	67	71	6	10			02	115	120	130	5	10
03	86	94	98	8	12			03	80	88	95	8	7
04	57	63	71	6	14			04	74	80	85	6	5
05	132	142	153	10	21			05	49	58	65	9	7
06	145	154	165	9	20			06	96	104	115	8	11
07	53	64	73	11	20			07	84	91	97	7	6
08	79	90	95	11	16			08	97	101	110	4	9
09	81	89	99	8	18			09	95	105	113	10	8
10	47	57	65	10	18			10	113	115	123	2	8
011	51	60	66	9	15			011	99	107	115	8	8
012	110	115	120	5	10			012	75	83	94	8	11
013	59	64	70	5	11			013	47	54	60	7	6
014	59	65	72	6	13			014	96	98	107	2	9
015	54	62	69	8	15			015	89	94	107	5	13
016	74	79	85	5	11			016	90	98	103	8	13
017	77	83	90	6	13			017	86	88	98	2	10
018	99	106	110	7	11			018	85	90	97	5	7
019	62	70	77	8	15			019	113	120	130	7	10
020	64	73	78	9	14			020	75	79	84	4	5
021	47	49	57	2	10			021	50	56	63	6	7
022	40	49	55	9	15			022	55	60	65	5	5
023	56	66	70	10	14			023	39	42	52	3	10
024	42	52	59	10	17			024	20	29	39	9	10
								025	23	24	25	1	2

## Sheet: BADS
Madopar+THP Group								THP Group
Patient Number	Baseline	8W	16W	8W-Baseline	16W-Baseline			Patient Number	Baseline	8W	16W	8W-Baseline	16W-Baseline
01	11	9	8	-2	-3			01	13	13	12	0	-1
02	11	10	8	-1	-3			02	13	12	11	-1	-2
03	13	11	8	-2	-5			03	14	13	13	-1	-1
04	13	11	9	-2	-4			04	15	14	13	-1	-2
05	15	13	10	-2	-5			05	15	16	15	1	0
06	15	12	11	-3	-4			06	14	13	13	-1	-1
07	13	11	8	-2	-5			07	15	15	13	0	-2
08	16	12	10	-4	-6			08	18	18	16	0	-2
09	15	13	11	-2	-4			09	15	15	13	0	-2
10	15	14	10	-1	-5			10	15	14	13	-1	-2
011	13	10	8	-3	-5			011	13	13	12	0	-1
012	15	16	12	1	-3			012	14	12	10	-2	-4
013	16	15	12	-1	-4			013	16	16	15	0	-1
014	17	14	10	-3	-7			014	16	15	12	-1	-4
015	16	13	10	-3	-6			015	17	18	15	1	-2
016	17	14	12	-3	-5			016	17	16	14	-1	-3
017	18	15	12	-3	-6			017	17	16	14	-1	-3
018	19	16	12	-3	-7			018	17	16	14	-1	-3
019	17	16	12	-1	-5			019	21	21	18	0	-3
020	18	16	13	-2	-5			020	18	17	16	-1	-2
021	19	16	12	-3	-7			021	20	18	15	-2	-5
022	19	16	11	-3	-8			022	19	17	15	-2	-4
023	20	17	14	-3	-6			023	19	17	14	-2	-5
024	21	16	13	-5	-8			024	19	17	15	-2	-4
								025	20	18	16	-2	-4

## Sheet: QUEST
Madopar+THP Group								THP Group
Patient Number	Baseline	8W	16W	8W-Baseline	16W-Baseline			Patient Number	Baseline	8W	16W	8W-Baseline	16W-Baseline
01	38	42	46	4	8			01	44	46	47	2	3
02	35	39	42	4	7			02	40	41	43	1	3
03	36	40	45	4	9			03	42	43	45	1	3
04	38	41	46	3	8			04	45	45	47	0	2
05	39	42	48	3	9			05	47	48	50	1	3
06	44	47	51	3	7			06	45	46	49	1	4
07	39	43	47	4	8			07	48	49	52	1	4
08	38	41	46	3	8			08	41	43	46	2	5
09	38	41	45	3	7			09	43	44	46	1	3
10	38	40	43	2	5			10	42	44	46	2	4
011	37	39	42	2	5			011	39	40	41	1	2
012	36	38	41	2	5			012	39	41	43	2	4
013	36	38	42	2	6			013	36	38	38	2	2
014	32	34	38	2	6			014	37	39	40	2	3
015	32	34	39	2	7			015	34	35	39	1	5
016	25	26	30	1	5			016	33	35	36	2	3
017	23	25	28	2	5			017	28	31	32	3	4
018	22	24	27	2	5			018	27	28	29	1	2
019	28	31	34	3	6			019	24	25	26	1	2
020	29	32	35	3	6			020	31	32	34	1	3
021	17	19	21	2	4			021	18	21	22	3	4
022	18	21	24	3	6			022	19	20	23	1	4
023	20	23	25	3	5			023	20	21	23	1	3
024	15	18	20	3	5			024	19	20	24	1	5
								025	19	19	20	0	1

## Sheet: CP-QOL
Madopar+THP Group								THP Group
Patient Number	Baseline	8W	16W	8W-Baseline	16W-Baseline			Patient Number	Baseline	8W	16W	8W-Baseline
01	45	47	49	2	4			01	43	44	46	1	3
02	43	46	48	3	5			02	45	47	48	2	3
03	44	46	50	2	6			03	46	48	49	2	3
04	45	46	49	1	4			04	42	44	46	2	4
05	42	47	50	5	8			05	43	45	47	2	4
06	45	46	48	1	3			06	44	46	47	2	3
07	43	47	50	4	7			07	42	43	45	1	3
08	46	48	49	2	3			08	41	44	45	3	4
09	42	45	48	3	6			09	43	45	47	2	4
10	44	46	49	2	5			10	45	46	48	1	3
011	45	46	48	1	3			011	42	43	45	1	3
012	35	38	41	3	6			012	42	44	46	2	4
013	32	35	38	3	6			013	35	37	39	2	4
014	31	34	37	3	6			014	33	35	36	2	3
015	33	40	42	7	9			015	31	33	35	2	4
016	32	37	39	5	7			016	32	32	34	0	2
017	34	36	39	2	5			017	33	34	35	1	2
018	35	37	41	2	6			018	34	36	37	2	3
019	33	36	42	3	9			019	32	33	35	1	3
020	35	36	39	1	4			020	32	34	35	2	3
021	23	29	32	6	9			021	23	25	26	2	3
022	22	28	30	6	8			022	22	24	26	2	4
023	25	29	34	4	9			023	24	25	27	1	3
024	23	30	33	7	10			024	21	23	25	2	4
								025	23	24	25	1	2

## Sheet: Drug dose
Madopar+THP Group
Patient Number	wight kg	Starting dose of THP mg	Maximum dose of THP mg	Starting dose of Madopar mg	Maximum dose of Madopar mg	Mean starting dose of THP	Mean maximum dose of THP	Mean starting dose of Madopar	Mean maximum dose of Madopar
01	10.2	2	6	120	120	0.196078	0.588235	11.7647	11.7647
02	8.9	1	4	90	90	0.11236	0.449438	10.1124	10.1124
03	13	3	4	90	240	0.230769	0.307692	6.92308	18.4615
04	10	3	3	90	90	0.3	0.3	9	9
05	30.6	4	6	120	375	0.130719	0.196078	3.92157	12.2549
06	24.9	3	12	150	480	0.120482	0.481928	6.0241	19.2771
07	9	3	3	75	187	0.333333	0.333333	8.33333	20.7778
08	9.5	2	9	120	187	0.210526	0.947368	12.6316	19.6842
09	13.4	2	6	90	240	0.149254	0.447761	6.71642	17.9104
10	8.6	2	3	90	187	0.232558	0.348837	10.4651	21.7442
011	10.5	2	3	90	90	0.190476	0.285714	8.57143	8.57143
012	20	6	6	120	187	0.3	0.3	6	9.35
013	17.5	3	3	90	120	0.171429	0.171429	5.14286	6.85714
014	19.4	3	4	90	90	0.154639	0.206186	4.63918	4.63918
015	15.5	4	4	90	120	0.258065	0.258065	5.80645	7.74194
016	7.9	4	6	90	90	0.506329	0.759494	11.3924	11.3924
017	14.9	3	12	120	375	0.201342	0.805369	8.05369	25.1678
018	13.3	2	12	60	187	0.150376	0.902256	4.51128	14.0602
019	10.7	6	12	90	240	0.560748	1.1215	8.41121	22.4299
020	14.5	2	2	120	120	0.137931	0.137931	8.27586	8.27586
021	11.1	2	9	150	187	0.18018	0.810811	13.5135	16.8468
022	8.4	2	2	90	90	0.238095	0.238095	10.7143	10.7143
023	9.58	2	6	90	375	0.208768	0.626305	9.39457	39.1441
024	11.4	3	6	90	120	0.263158	0.526316	7.89474	10.5263
THP Group
Patient Number	wight kg	Starting dose of THP mg	Maximum dose of THP mg	Starting dose of Madopar mg	Mean maximum dose of THP
01	14	3	3	0.214286	0.214286
02	10.5	3	12	0.285714	1.14286
03	14.5	2	6	0.137931	0.413793
04	10	2	6	0.2	0.6
05	9	3	4	0.333333	0.444444
06	19	3	6	0.157895	0.315789
07	13.8	3	6	0.217391	0.434783
08	8.9	2	6	0.224719	0.674157
09	10.5	6	6	0.571429	0.571429
10	25.6	6	6	0.234375	0.234375
011	17.3	6	12	0.346821	0.693642
012	8.4	2	2	0.238095	0.238095
013	7.8	3	6	0.384615	0.769231
014	13.1	3	15	0.229008	1.14504
015	20.9	3	12	0.143541	0.574163
016	14.5	4	9	0.275862	0.62069
017	12.5	4	6	0.32	0.48
018	9.2	3	6	0.326087	0.652174
019	25	2	6	0.08	0.24
020	10.4	4	6	0.384615	0.576923
021	7.5	3	9	0.4	1.2
022	16	2	3	0.125	0.1875
023	14	4	6	0.285714	0.428571
024	7.4	4	6	0.540541	0.810811
025	12.6	3	6	0.238095	0.47619
